# Supplementary material for: How prepared are we for cross-border outbreaks? An exploratory analysis of cross-border response networks for outbreaks of multidrug resistant microorganisms in the Netherlands and Germany
Source: PLoS One. 2019 Jul 10;14(7):e0219548. doi: 10.1371/journal.pone.0219548 (PMC6619808; doi:10.1371/journal.pone.0219548)
Supplement: S1 Table — (XLSX) [file pone.0219548.s004.xlsx]

## Sheet: Responses
Targeted health care professional	Number of individual responses Cross-border region A	Number of individual responses Cross-border region B	Abbreviation
NL hospital - institution management	1	0	NL-H-Manag.
NL hospital - infection prevention specialist	3	0	NL-H-Inf. prev. spec.
NL hospital - medical doctor, medical microbiologist	4	1	NL-H-Microb.
NL hospital - infectiologist	1	1	NL-H-Infectiologist
NL hospital - department management	0	1	NL-H-Dep. manag.
NL hospital - communication department	2	0	NL-H-Com.
NL municipal health service - institution management	1	0	NL-MHS-Manag.
NL municipal health service - infection prevention specialist	0	1	NL-MHS-Inf. prev. spec.
NL municipal health service - medical doctor, infectious disease control specialist	2	3	NL-MHS- Inf. dis. cntr. spec.
NL municipal health service - infectious disease control nurse	3	3	NL-MHS-Nurse
NL municipal health service - communication department	0	1	NL-MHS-Com.
NL nursing home - institution management	2	0	NL-NH-Manag.
NL nursing home - infection prevention specialist	2	1	NL-NH-Inf. prev. spec.
NL nursing home - geriatric specialist	6	1	NL-NR-Ger. spec.
NL nursing home - communication department	1	0	NL-NH-Com.
NL homecare - institution management	1	1	NL-HC-Manag.
NL homecare - nurse	0	1	NL-HC-Nurse
NL homecare - communication department	0	0	NL-HC-Com.
NL focal point - dutch national insitution for public health	3	3	NL-DIPH
NL medical microbiological laboratory - medical microbiologist	0	0	NL- Reg. lab.
NL regional care network - coordinator	1	1	NL-Reg-Coord.
GER hospital - institution management	1	2	GER-H-Manag.
GER hospital - infection prevention specialist	7	4	GER-H-Inf. prev. spec.
GER hospital - medical microbiologist/infectiologist	1	1	GER-H-Microb./infectiologist
GER hospital - department management	1	0	GER-H-Dep. manag.
GER hospital - communication department	1	0	GER-H-Com.
GER municipal health service - infection prevention specialist	1	1	GER-MHS-Inf. prev. spec.
GER nursing home - institution management	2	2	GER-NH-Manag.
GER nursing home - infection prevention specialist	1	1	GER-NH-Inf. prev. spec.
GER homecare - institution management	0	0	GER-HC-Manag.
GER homecare - nurse	0	0	GER-HC-Nurse
GER medical microbiological laboratory - medical microbiologist	0	0	GER- Reg. lab.
GER regional care network - coordinator	0	2	GER-Reg-Coord.
GER focal point - german state institution for public health	3	3	GER-GIPH
Total number of individual responses	51	35	-
