# Supplementary material for: How prepared are we for cross-border outbreaks? An exploratory analysis of cross-border response networks for outbreaks of multidrug resistant microorganisms in the Netherlands and Germany
Source: PLoS One. 2019 Jul 10;14(7):e0219548. doi: 10.1371/journal.pone.0219548 (PMC6619808; doi:10.1371/journal.pone.0219548)
Supplement: S2 Table — (XLSX) [file pone.0219548.s005.xlsx]

## Sheet: Degree centralization
Actor	Region	degree centrality standardized
NL-NH-Inf. prev. spec.	A	0.954545
NL-NH-Manag.	A	0.863636
NL-H-Inf. prev. spec.	A	0.727273
NL-H-Microb.	A	0.681818
NL-MHS- Inf. dis. cntr. spec.	A	0.636364
NL-Reg-Coord.	A	0.590909
NL-DIPH	A	0.545455
NL-H-Manag.	A	0.5
NL-H-OMT	A	0.5
NL-H-Com.	A	0.5
NL-HC-Manag.	A	0.5
NL-NR-Ger. spec.	A	0.454545
NL-NH-Com.	A	0.409091
NL-H-Infectiologist	A	0.363636
NL-H-Clinician	A	0.363636
NL-MHS-Nurse	A	0.318182
NL-H-Dep. manag.	A	0.272727
NL-MHS-Com.	A	0.272727
NL- Reg. lab.	A	0.272727
NL-MHS-Manag.	A	0.227273
NL-MHS-Inf. prev. spec.	A	0.181818
NL-HC-Nurse	A	0.181818
NL-HC-Com.	A	0.136364
GER-H-Inf. prev. spec.	A	0.67
GER-H-Dep. manag.	A	0.67
GER-MHS-Inf. prev. spec.	A	0.67
GER-H-Microb./infectiologist	A	0.58
GER-H-Manag.	A	0.5
GER-H-Clinician	A	0.33
GER-NH-Manag.	A	0.33
GER- Reg. lab.	A	0.33
GER-GIPH	A	0.33
GER-H-Com.	A	0.25
GER-Reg-Coord.	A	0.25
GER-HC-Manag.	A	0.17
GER-NH-Inf. prev. spec.	A	0.08
GER-H-Nurse	A	0
NL-MHS- Inf. dis. cntr. spec.	B	0.863636
NL-H-Microb.	B	0.681818
NL-NH-Inf. prev. spec.	B	0.681818
NL-Reg-Coord.	B	0.636364
NL-H-Infectiologist	B	0.5
NL-MHS-Com.	B	0.5
NL-NR-Ger. spec.	B	0.5
NL-MHS-Inf. prev. spec.	B	0.454545
NL-MHS-Nurse	B	0.454545
NL-DIPH	B	0.454545
NL-HC-Manag.	B	0.409091
NL-H-Inf. prev. spec.	B	0.363636
NL-HC-Nurse	B	0.318182
NL-H-Clinician	B	0.272727
NL-H-Dep. manag.	B	0.272727
NL-HC-Com.	B	0.272727
NL-H-OMT	B	0.227273
NL-H-Com.	B	0.227273
NL- Reg. lab.	B	0.227273
NL-H-Manag.	B	0.181818
NL-MHS-Manag.	B	0.181818
NL-NH-Com.	B	0.181818
NL-NH-Manag.	B	0.136364
GER-H-Inf. prev. spec.	B	0.846154
GER-Reg-Coord.	B	0.692308
GER-H-Manag.	B	0.615385
GER-MHS-Inf. prev. spec.	B	0.615385
GER-NH-Inf. prev. spec.	B	0.538462
GER-NH-Manag.	B	0.461538
GER-H-Microb./infectiologist	B	0.307692
GER-H-Clinician	B	0.307692
GER-H-Dep. manag.	B	0.307692
GER-H-Com.	B	0.307692
GER- Reg. lab.	B	0.307692
GER-GIPH	B	0.307692
GER-HC-Manag.	B	0.153846
GER-HC-Nurse	B	0.0769231
